# Supplementary material for: Underrecognized triploidy and genome-wide uniparental disomy in human blastocysts revealed by a concurrent preimplantation genetic testing approach
Source: Hum Reprod Open. 2026 May 19;2026(3):hoag044. doi: 10.1093/hropen/hoag044 (PMC13262742; doi:10.1093/hropen/hoag044)
Supplement: hoag044_Supplementary_Data [file hoag044_supplementary_data.zip]

Archive with 4 entries (4 files):
- HRO-25-0369-R2-SupplMaterials and methods.docx
- HRO-25-0369-R2-Table1_EO.docx
- Supp.figures_EO.docx
- Supplementary tables_clean_20260324.docx
